# Supplementary material for: Exploring the nature of interaction between shiga toxin producing Escherichia coli (STEC) and free-living amoeba - Acanthamoeba sp
Source: Front Cell Infect Microbiol. 2022 Sep 9;12:926127. doi: 10.3389/fcimb.2022.926127 (PMC9504058; doi:10.3389/fcimb.2022.926127)
Supplement: Supplementary Table 1 — For each tested strain, the table includes the statistics of the rpoS’ gene expression. [file Table_1.xlsx]

## Sheet: Foglio1
Delta Delta CT Method analysis of strain ED605
Replicate Name	GOI CT	Norm. CT	Relative Conc.	Rel Min	Rel Max	Calibrator
ED605- 24 hours	27.87	26.97	0.6	0.07	5.31
ED605- 72 hours	30.12	31.55	2.99	0.01	610.62
ED605- 10 days	29.36	30.31	2.15	0.01	515.41
ED605 calibrator	27.25	27.09	1	0.18	5.48	Yes
Quantitative analysis of Cycling A.Green
No.	Color	Name	Type	Ct	Rep. Ct	Rep. Ct Std. Dev.	Rep. Ct (95% CI)
1	8388736	ED605- 24 hours (replicate 1)	Unknown	31.24	27.87	2.92	[20,63 , 35,11]
2	16744703	ED605-24 hours (replicate 2)	Unknown	26.12
3	16744448	ED605-24 hours (replicate 3)	Unknown	26.26
4	14395776	ED605- 72 hours (replicate 1)	Unknown	37.3	30.12	7.24	[12,14 , 48,10]
5	14450322	ED605- 72 hours (replicate 1)	Unknown	30.25
6	14515654	ED605- 72 hours (replicate 3)	Unknown	22.82
7	14013909	ED605- 10 days (replicate 1)	Unknown	35.1	29.36	7.65	[10,35 , 48,38]
8	12566463	ED605- 10 days (replicate 2)	Unknown	32.32
9	9803157	ED605- 10 days (replicate 3)	Unknown	20.67
10	8510085	ED605 calibrator (replicate 1)	Calibrator (RQ)	29.05	27.25	2.23	[21,71 , 32,79]
11	13491072	ED605 calibrator (replicate 2)	Calibrator (RQ)	27.93
12	14395776	ED605 calibrator (replicate 3)	Calibrator (RQ)	24.75
Delta Delta CT Method analysis of strain EDL933
Replicate Name	GOI CT	Norm. CT	Relative Conc.	Rel Min	Rel Max	Calibrator
EDL933- 24 hours	29.3	29	1.21	1.08	1.3
EDL933- 72 hours	31.46	31.14	1.2	1.08	1.3
EDL933- 10 days	32.01	29.48	0.26	1.09	1.24
EDL933 calibrator	24.02	23.43	1	0.01	96.53	Yes
Quantitative analysis of Cycling A.Green
No.	Color	Name	Type	Ct	Rep. Ct	Rep. Ct Std. Dev.	Rep. Ct (95% CI)
1	255	EDL933- 24 hours (replicate 1)	Unknown	30.06	29.3	1.07	[28,30 , 34,10]
2	51400	EDL933- 24 hours (replicate 2)	Unknown	28.55
3	16711680	EDL933- 24 hours (replicate 3)	Unknown	31.63
4	8504538	EDL933- 72 hours (replicate 1)	Unknown	30.47	31.46	1.14	[28,62 , 34,30]
5	8510085	EDL933- 72 hours (replicate 2)	Unknown	31.2
6	13491072	EDL933- 72 hours (replicate 3)	Unknown	32.71
7	11403264	EDL933- 10 days (replicate 1)	Unknown	32.89	32.01	0.83	[29,96 , 34,07]
8	11338136	EDL933- 10 days (replicate 2)	Unknown	31.25
9	6553774	EDL933- 10 days (replicate 3)	Unknown	31.89
10	197379	EDL933 calibrator (replicate 1)	Calibrator (RQ)	23.17	24.02	2.08	[18,84 , 29,19]
11	13158400	EDL933 calibrator (replicate 2)	Calibrator (RQ)	22.49
12	8504538	EDL933 calibrator (replicate 3)	Calibrator (RQ)	26.39
Delta Delta CT Method analysis of strain ED638
Replicate Name	GOI CT	Norm. CT	Relative Conc.	Rel Min	Rel Max	Calibrator
ED638- 24 hours	27.78	28.44	0.3	0.05	1.66
ED638- 72 hours	30.49	29.42	0.09	0.03	0.28
ED638- 10 days	27.19	28.46	0.46	0.02	9.48
ED638 calibrator	21.05	23.45	1	0.1	10.15	Yes
Quantitative analysis of Cycling A.Green
No.	Color	Name	Type	Ct	Rep. Ct	Rep. Ct Std. Dev.	Rep. Ct (95% CI)
1	8421376	ED638- 24 hours (replicate 1)	Unknown	28.35	27.78	1.38	[24,35 , 31,21]
2	8421631	ED638- 24 hours (replicate 2)	Unknown	28.79
3	1677088	ED638- 24 hours (replicate 3)	Unknown	26.21
4	11893982	ED638- 72 hours (replicate 1)	Unknown	30.67	30.49	0.36	[29,60 , 31,38]
5	174	ED638- 72 hours (replicate 2)	Unknown	30.08
6	96685	ED638- 72 hours (replicate 3)	Unknown	30.73
7	7697781	ED638- 10 days (replicate 1)	Unknown	29.76	27.19	3.98	[17,31 , 37,06]
8	5526612	ED638- 10 days (replicate 2)	Unknown	22.61
9	255	ED638- 10 days (replicate 3)	Unknown	29.19
10	14450322	ED638 calibrator (replicate 1)	Calibrator (RQ)	23.11	21.05	1.79	[16,62 , 25,49]
11	14515654	ED638 calibrator (replicate 2)	Calibrator (RQ)	19.93
12	11893982	ED638 calibrator (replicate 3)	Calibrator (RQ)	20.12
Delta Delta CT Method analysis of strain ECORI
Replicate Name	GOI CT	Norm. CT	Relative Conc.	Rel Min	Rel Max	Calibrator
ECOR1- 24 hours	25.93	26.23	0.54	0.2	1.47
ECOR1- 72 hours	30.88	31.26	0.57	0.19	1.71
ECOR1- 10 days	26.75	30.13	4.58	0.17	121.39
ECOR1 calibrator	21.66	22.85	1	0.07	13.63	Yes
Quantitative analysis of Cycling A.Green
No.	Color	Name	Type	Ct	Rep. Ct	Rep. Ct Std. Dev.	Rep. Ct (95% CI)
1	16711935	ECOR1- 24 hours (replicate 1)	Unknown	26.2	25.93	0.73	[24,12 , 27,75]
2	197379	ECOR1- 24 hours (replicate 2)	Unknown	26.49
3	13158400	ECOR1- 24 hours (replicate 3)	Unknown	25.1
4	109955	ECOR1- 72 hours (replicate 1)	Unknown	30.74	30.88	1.3	[27,64 , 34,11]
5	10267905	ECOR1- 72 hours (replicate 2)	Unknown	29.65
6	11433472	ECOR1- 72 hours (replicate 3)	Unknown	32.24
7	51400	ECOR1- 10 days (replicate 1)	Unknown	21.51	26.75	4.55	[15,45 , 38,05]
8	16711680	ECOR1- 10 days (replicate 2)	Unknown	29.09
9	8388736	ECOR1- 10 days (replicate 3)	Unknown	29.66
10	174	ECOR1 calibrator (replicate 1)	Calibrator (RQ)	19.8	21.66	2.62
11	96685	ECOR1 calibrator (replicate 2)	Calibrator (RQ)
12	109955	ECOR1 calibrator (replicate 3)	Calibrator (RQ)	23.51
