# Supplementary material for: Exploring the nature of interaction between shiga toxin producing Escherichia coli (STEC) and free-living amoeba - Acanthamoeba sp
Source: Front Cell Infect Microbiol. 2022 Sep 9;12:926127. doi: 10.3389/fcimb.2022.926127 (PMC9504058; doi:10.3389/fcimb.2022.926127)
Supplement: Supplementary Table 2 — For each tested strain, the table includes the statistics of the assembled contigs, details on sequencing technology used and the virulence genes content of the genomes. Highlighted in yellow the astA gene’ allele encoding a thermostable toxin not present in the other ECORI strain. [file Table_2.xlsx]

## Sheet: Sheet1
CODICI Genoma Ceppi internalizzati	Sample ID	Avg Scaffold coverage	Burst size	MLST	STX subtype	Serotype O	Serotype H	asta	ipad	saa	agg3a	cif	espj	toxb	aggd	lpfa	cfac	agg3d	katp	espa	ltca	cnf1	espc	espb	aata	agg4c	tccp	stx1a	ipah9	lnga	tir	cdtb	iss	espf	tsh	espp	virf	agg5a	sfas	k88ab	bfpa	efa1	capu	agga	eila	pic	cma	vat	agg4d
AM0011	EDL933 - internalized for 12h	52.0	2352	ST11	stx1a; stx2a	O157	H7	asta_8_hm099897	0	0	0	0	espj_2_ae005174	toxb_1_ab011549	0	0	0	0	katp_1_ab011549	espa_19_ae005174	0	0	0	espb_6_ae005174	0	0	0	stx1a_18_ef079675_a	0	0	tir_26_ae005174	0	iss_3_cp001509	0	0	espp_4_ab011549	0	0	0	0	0	0	0	0	0	0	0	0	0
AM0041	EDL933 - internalized for 24h	57.0	2354	ST11	stx1a; stx2a	O157	H7	asta_8_hm099897	0	0	0	0	espj_2_ae005174	toxb_1_ab011549	0	0	0	0	katp_1_ab011549	espa_19_ae005174	0	0	0	espb_6_ae005174	0	0	0	stx1a_18_ef079675_a	0	0	tir_26_ae005174	0	iss_3_cp001509	0	0	espp_4_ab011549	0	0	0	0	0	0	0	0	0	0	0	0	0
AM0047	EDL933 - internalized for 10 days	74.0	2354	ST11	stx1a; stx2a	O157	H7	asta_8_hm099897	0	0	0	0	espj_2_ae005174	toxb_1_ab011549	0	0	0	0	katp_1_ab011549	espa_19_ae005174	0	0	0	espb_6_ae005174	0	0	0	stx1a_18_ef079675_a	0	0	tir_26_ae005174	0	iss_3_cp001509	0	0	espp_4_ab011549	0	0	0	0	0	0	0	0	0	0	0	0	0
AM0054	EDL933 - internalized for 15 days	41.0	2350	ST11	stx1a; stx2a	O157	H7	asta_8_hm099897	0	0	0	0	espj_2_ae005174	toxb_1_ab011549	0	0	0	0	katp_1_ab011549	espa_19_ae005174	0	0	0	espb_6_ae005174	0	0	0	stx1a_18_ef079675_a	0	0	tir_26_ae005174	0	iss_3_cp001509	0	0	espp_4_ab011549	0	0	0	0	0	0	0	0	0	0	0	0	0
AM0058	EDL933 - internalized for 25 days	38.0	2353	ST11	stx1a; stx2a	O157	H7	asta_8_hm099897	0	0	0	0	espj_2_ae005174	toxb_1_ab011549	0	0	0	0	katp_1_ab011549	espa_19_ae005174	0	0	0	espb_6_ae005174	0	0	0	stx1a_18_ef079675_a	0	0	tir_26_ae005174	0	iss_3_cp001509	0	0	espp_4_ab011549	0	0	0	0	0	0	0	0	0	0	0	0	0
AM0060	EDL933 broth culture for 15 days	24.0	2332	ST11	stx1a; stx2a	O157	H7	asta_8_hm099897	0	0	0	0	espj_2_ae005174	toxb_1_ab011549	0	0	0	0	katp_1_ab011549	espa_19_ae005174	0	0	0	espb_6_ae005174	0	0	0	stx1a_18_ef079675_a	0	0	tir_26_ae005174	0	iss_3_cp001509	0	0	espp_4_ab011549	0	0	0	0	0	0	0	0	0	0	0	0	0
AM0050	EDL933 broth culture for 12h	32.0	2349	ST11	stx1a; stx2a	O157	H7	asta_8_hm099897	0	0	0	0	espj_2_ae005174	toxb_1_ab011549	0	0	0	0	katp_1_ab011549	espa_19_ae005174	0	0	0	espb_6_ae005174	0	0	0	stx1a_18_ef079675_a	0	0	tir_26_ae005174	0	iss_3_cp001509	0	0	espp_4_ab011549	0	0	0	0	0	0	0	0	0	0	0	0	0
AM0027	ED605 - internalized for 12h	43.0	2351	ST1804	stx1a	O157	H7	asta_8_hm099897	0	0	0	0	espj_2_ae005174	toxb_1_ab011549	0	0	0	0	katp_1_ab011549	espa_19_ae005174	0	0	0	espb_6_ae005174	0	0	0	stx1a_18_ef079675_a	0	0	tir_18_eu871626	0	iss_13_cu928160	0	0	espp_4_ab011549	0	0	0	0	0	0	0	0	0	0	0	0	0
AM0042	ED605 - internalized for 24h	37.0	2348	ST1804	stx1a	O157	H7	asta_8_hm099897	0	0	0	0	espj_2_ae005174	toxb_1_ab011549	0	0	0	0	katp_1_ab011549	espa_19_ae005174	0	0	0	espb_6_ae005174	0	0	0	stx1a_18_ef079675_a	0	0	tir_18_eu871626	0	iss_13_cu928160	0	0	espp_4_ab011549	0	0	0	0	0	0	0	0	0	0	0	0	0
AM0045	ED605 - internalized for 3 days	43.0	2343	ST1804	stx1a	O157	H7	asta_8_hm099897	0	0	0	0	espj_2_ae005174	toxb_1_ab011549	0	0	0	0	katp_1_ab011549	espa_19_ae005174	0	0	0	espb_6_ae005174	0	0	0	stx1a_18_ef079675_a	0	0	tir_18_eu871626	0	iss_13_cu928160	0	0	espp_4_ab011549	0	0	0	0	0	0	0	0	0	0	0	0	0
AM0005	ED605 - internalized for 6 days	75.0	2329	ST1804	stx1a	O157	H7	asta_8_hm099897	0	0	0	0	espj_2_ae005174	toxb_1_ab011549	0	0	0	0	katp_1_ab011549	espa_19_ae005174	0	0	0	espb_6_ae005174	0	0	0	stx1a_18_ef079675_a	0	0	tir_18_eu871626	0	iss_13_cu928160	0	0	espp_4_ab011549	0	0	0	0	0	0	0	0	0	0	0	0	0
AM0046	ED605 - internalized for 10 days	61.0	2350	ST1804	stx1a	O157	H7	asta_8_hm099897	0	0	0	0	espj_2_ae005174	toxb_1_ab011549	0	0	0	0	katp_1_ab011549	espa_19_ae005174	0	0	0	espb_6_ae005174	0	0	0	stx1a_18_ef079675_a	0	0	tir_18_eu871626	0	iss_13_cu928160	0	0	espp_4_ab011549	0	0	0	0	0	0	0	0	0	0	0	0	0
AM0057	ED605 - internalized for 25 days	20.0	2328	ST1804	stx1a	O157	H7	asta_8_hm099897	0	0	0	0	espj_2_ae005174	toxb_1_ab011549	0	0	0	0	katp_1_ab011549	espa_19_ae005174	0	0	0	espb_6_ae005174	0	0	0	stx1a_18_ef079675_a	0	0	tir_18_eu871626	0	iss_13_cu928160	0	0	espp_4_ab011549	0	0	0	0	0	0	0	0	0	0	0	0	0
AM0051	ED605 broth culture for 12h	28.0	2344	ST1804	stx1a	O157	H7	asta_8_hm099897	0	0	0	0	espj_2_ae005174	toxb_1_ab011549	0	0	0	0	katp_1_ab011549	espa_19_ae005174	0	0	0	espb_6_ae005174	0	0	0	stx1a_18_ef079675_a	0	0	tir_18_eu871626	0	iss_13_cu928160	0	0	espp_4_ab011549	0	0	0	0	0	0	0	0	0	0	0	0	0
AM0061	ED605 broth culture for 15 days	23.0	2298	ST1804	stx1a	O157	H7	asta_8_hm099897	0	0	0	0	espj_2_ae005174	toxb_1_ab011549	0	0	0	0	katp_1_ab011549	espa_19_ae005174	0	0	0	espb_6_ae005174	0	0	0	stx1a_18_ef079675_a	0	0	tir_18_eu871626	0	iss_13_cu928160	0	0	espp_4_ab011549	0	0	0	0	0	0	0	0	0	0	0	0	0
AM0024	ED638 - internalized for 12h	41.0	2355	ST11	stx2c	O157	H7	asta_8_hm099897	0	0	0	0	espj_2_ae005174	toxb_1_ab011549	0	0	0	0	katp_1_ab011549	espa_19_ae005174	0	0	0	espb_6_ae005174	0	0	0	0	0	0	tir_18_eu871626	0	iss_13_cu928160	0	0	espp_4_ab011549	0	0	0	0	0	0	0	0	0	0	0	0	0
AM0043	ED638 - internalized for 24h	47.0	2349	ST11	stx2c	O157	H7	asta_8_hm099897	0	0	0	0	espj_2_ae005174	toxb_1_ab011549	0	0	0	0	katp_1_ab011549	espa_19_ae005174	0	0	0	espb_6_ae005174	0	0	0	0	0	0	tir_18_eu871626	0	iss_13_cu928160	0	0	espp_4_ab011549	0	0	0	0	0	0	0	0	0	0	0	0	0
AM0003	ED638 - internalized for 6 days	39.0	2354	ST11	stx2c	O157	H7	asta_8_hm099897	0	0	0	0	espj_2_ae005174	toxb_1_ab011549	0	0	0	0	katp_1_ab011549	espa_19_ae005174	0	0	0	espb_6_ae005174	0	0	0	0	0	0	tir_18_eu871626	0	iss_13_cu928160	0	0	espp_4_ab011549	0	0	0	0	0	0	0	0	0	0	0	0	0
AM0048	ED638 - internalized for 10 days	53.0	2350	ST11	stx2c	O157	H7	asta_8_hm099897	0	0	0	0	espj_2_ae005174	toxb_1_ab011549	0	0	0	0	katp_1_ab011549	espa_19_ae005174	0	0	0	espb_6_ae005174	0	0	0	0	0	0	tir_18_eu871626	0	iss_13_cu928160	0	0	espp_4_ab011549	0	0	0	0	0	0	0	0	0	0	0	0	0
AM0058	ED638 - internalized for 25 days	17.0	2313	ST11	stx2c	O157	H7	asta_8_hm099897	0	0	0	0	espj_2_ae005174	toxb_1_ab011549	0	0	0	0	katp_1_ab011549	espa_19_ae005174	0	0	0	espb_6_ae005174	0	0	0	0	0	0	tir_18_eu871626	0	iss_13_cu928160	0	0	espp_4_ab011549	0	0	0	0	0	0	0	0	0	0	0	0	0
AM0052	ED638 broth culture for 12h	25.0	2349	ST11	stx2c	O157	H7	asta_8_hm099897	0	0	0	0	espj_2_ae005174	toxb_1_ab011549	0	0	0	0	katp_1_ab011549	espa_19_ae005174	0	0	0	espb_6_ae005174	0	0	0	0	0	0	tir_18_eu871626	0	iss_13_cu928160	0	0	espp_4_ab011549	0	0	0	0	0	0	0	0	0	0	0	0	0
AM0028	ECORI - internalized for 12h	nan	2355	ST10	ND	O144	H4	0	0	0	0	0	0	0	0	0	0	0	0	0	0	0	0	0	0	0	0	0	0	0	0	0	0	0	0	0	0	0	0	0	0	0	0	0	0	0	0	0	0
AM0044	ECORI - internalized for 24h	nan	2354	ST10	ND	O144	H4	0	0	0	0	0	0	0	0	0	0	0	0	0	0	0	0	0	0	0	0	0	0	0	0	0	0	0	0	0	0	0	0	0	0	0	0	0	0	0	0	0	0
AM0006	ECORI - internalized for 6 days	25.0	2351	ST10	ND	O144	H4	asta_4_ab042002	0	0	0	0	0	0	0	0	0	0	0	0	0	0	0	0	0	0	0	0	0	0	0	0	0	0	0	0	0	0	0	0	0	0	0	0	0	0	0	0	0
AM0049	ECORI - internalized for 10 days	nan	2354	ST10	ND	O144	H4	0	0	0	0	0	0	0	0	0	0	0	0	0	0	0	0	0	0	0	0	0	0	0	0	0	0	0	0	0	0	0	0	0	0	0	0	0	0	0	0	0	0
AM0055	ECORI - internalized for 15 days	nan	2350	ST10	ND	O144	H4	0	0	0	0	0	0	0	0	0	0	0	0	0	0	0	0	0	0	0	0	0	0	0	0	0	0	0	0	0	0	0	0	0	0	0	0	0	0	0	0	0	0
AM0021	ECORI - internalized for 20 days	nan	2355	ST10	ND	O144	H4	0	0	0	0	0	0	0	0	0	0	0	0	0	0	0	0	0	0	0	0	0	0	0	0	0	0	0	0	0	0	0	0	0	0	0	0	0	0	0	0	0	0
AM0059	ECORI - internalized for 25 days	nan	2356	ST10	ND	O144	H4	0	0	0	0	0	0	0	0	0	0	0	0	0	0	0	0	0	0	0	0	0	0	0	0	0	0	0	0	0	0	0	0	0	0	0	0	0	0	0	0	0	0
AM0053	ECORI broth culture for 12h	nan	2350	ST10	ND	O144	H4	0	0	0	0	0	0	0	0	0	0	0	0	0	0	0	0	0	0	0	0	0	0	0	0	0	0	0	0	0	0	0	0	0	0	0	0	0	0	0	0	0	0
AM0063	ECORI broth culture for 15 days	nan	2310	ST10	ND	O144	H4	0	0	0	0	0	0	0	0	0	0	0	0	0	0	0	0	0	0	0	0	0	0	0	0	0	0	0	0	0	0	0	0	0	0	0	0	0	0	0	0	0	0
[truncated: 60 more columns]
